# Supplementary material for: A rapid preparation procedure for laser microdissection-mediated harvest of plant tissues for gene expression analysis
Source: Plant Methods. 2019 Aug 2;15:88. doi: 10.1186/s13007-019-0471-3 (PMC6676614; doi:10.1186/s13007-019-0471-3)
Supplement: Supplementary file 2 — Additional file 2. RNA and qPCR data. RNA quantity, quality and duration of storage in a desiccator at 4 °C prior to LM. Gene expression data including Cq values, calculations and p-values. Gene-specific primer sequences, expected amplicon sizes and qPCR amplification efficiencies calculated based on standard curves of diluted cDNA. Size separation of qPCR amplicons on a 2% agarose gel under constant voltage set to 100 (nucleic acids were stained with GelRed and visualized using the ChemiDoc MP Imaging System (Bio-Rad). The GeneRuler 50 bp Ladder (Life Technologies) was included for size estimation). Melt peaks of qPCR amplicons generated by plotting the negative derivative of the change in fluorescence intensity as a function of temperature. [file 13007_2019_471_MOESM2_ESM.xlsx]

## Sheet: RNA
Ac = acetone-fixed
G= green region, the part of C. reflexa most distal to the host
Y = yellow region, the swelling sides of C. reflexa
R = red region, the inner body of the haustorium of C. reflexa
B = blue region, the haustorium interface of C. reflexa
ST = stress test, dehydrated at 4°C for ≥ 2 hours
ST-N = stress test, snap-frozen in liquid nitrogen
ST-LP = stress test, dehydrated at 4°C for 15 minutes under low pressure
Sample	Storage prior to LM	mm2 collected	ng total RNA	RQI
Ac-1	2 hours	6	35.9648	3
Ac-2	2 hours	6	29.4277	2.6
Ac-3	2 hours	6	36.5952	3.5
Ac-4	over night	6	41.961	3
Ac-5	2 days	6	22.608	2.8
Ac-6	2 days	6	37.284	3
1-1	2 hours	1	9.6	7.8
1-2	over night	1	5.886	3.1
1-3	over night	1	15.696	3.4
1-4	over night	1	12.8858	3.2
1-5	over night	1	14.2426	3.4
1-6	over night	1	3.27492	3.7
1-7	over night	1	9.7398	3.1
1-8	over night	1	4.86696	7.9
1-9	over night	1	4.18272	3.3
1-10	2 days	1	9.6	3.4
1-11	2 days	1	12.864	7.8
1-12	3 days	1	4.21968	3.5
1-13	3 days	1	5.72448	8.1
1-14	2 months	1	10.6817	7.8
3-1	2 hours	3	22.032	7.8
3-2	over night	3	12.7205	3.2
3-3	over night	3	11.5256	3.1
3-4	over night	3	17.5686	7.8
3-5	over night	3	29.3044	7.8
3-6	over night	3	25.1462	7.85
3-7	over night	3	13.1701	8.1
3-8	2 days	3	27.024	7.9
3-9	2 days	3	33.9014	7.2
3-10	2 days	3	22.9039	7.8
3-11	2 days	3	18.8665	7.8
3-12	2 days	3	32.2229	7.9
3-13	3 days	3	16.0868	8.1
3-14	2 months	3	10.7461	3.1
3-15	2 months	3	17.8577	7.8
6-1	2 hours	6	24.384	7.8
6-2	2 hours	6	25.536	7.8
6-3	over night	6	38.9464	7.7
6-4	over night	6	41.1833	7.7
6-5	over night	6	22.1622	7.8
6-6	over night	6	25.5646	8.1
6-7	over night	6	76.9308	7.7
6-8	2 days	6	88.7098	7.85
6-9	2 days	6	64.9102	7.8
6-10	1 month	6	30.5016	7.8
6-11	1 month	6	44.5364	7.8
6-12	2 months	6	16.0079	7.8
6-13	2 months	6	20.7156	7.6
6-14	2 months	6	30.1386	7.8
6-15	2 months	6	7.41048	3.7
G1	2 days	6	23.173	7.8
G2	2 days	7.3	35.3099	7.8
G3	2 days	7.8	34.2853	7.7
Y1	8 days	6.3	37.4282	7.8
Y2	2 days	8	43.5276	7.7
Y3	2 days	8.6	51.6457	7.6
R1	8 days	5.4	57.3176	7.85
R2	over night	7.9	63.4836	7.73333
R3	over night	6	40.0472	8
B1	8 days	5.9	103.375	8.2
B2	2 days	5.8	36.5093	7.9
B3	over night	6	34.0223	7.95
ST-N1	-	-	312	9.3
ST-N2	-	-	564	8.9
ST-N3	-	-	264	9.4
ST1	-	-	168	7.7
ST2	-	-	216	7.7
ST3	-	-	24	7.7
ST-LP1	-	-	294	7.8
ST-LP2	-	-	108	8.2
ST-LP3	-	-	24	7.9

## Sheet: Gene expression
G= green region, the part of C. reflexa most distal to the host
Y = yellow region, the swelling sides of C. reflexa
R = red region, the inner body of the haustorium of C. reflexa
B = blue region, the haustorium interface of C. reflexa
ST = stress test, dehydrated at 4°C for ≥ 2 hours
ST-N = stress test, snap-frozen in liquid nitrogen
ST-LP = stress test, dehydrated at 4°C for 15 minutes under low pressure
Target	Sample	Control	Mean Cq	Cq SD	Relative Quantity	Normalization factor	Normalized expression level	log normalized expression level		p-value (G)	p-value (Y)	p-value (R)	p-value (B)		control	Normalized expression level (Fig. 4)
Cr-UBC28	G1		25.8733	0.105627	12.7824	0.767936	16.6452	1.22129	p-value (G)	1					*	1
Cr-UBC28	G2		26.7222	0.247276	7.09688	2.07077	3.42717	0.534936								0.205896
Cr-UBC28	G3	*	29.5494	0.319409	1	1	1	0								0.0600775
Cr-UBC28	Y1		26.4876	0.0541408	8.35002	3.18738	2.61972	0.418254	p-value (Y)	0.57962	1					0.157386
Cr-UBC28	Y2		27.1879	0.0790754	5.13893	2.45697	2.09157	0.320472								0.125656
Cr-UBC28	Y3		27.5705	0.0920326	3.94196	1.87907	2.09782	0.321768								0.126032
Cr-UBC28	R1		26.4665	0.01385	8.47271	3.6408	2.32716	0.366826	p-value (R)	0.314631	0.310681	1				0.13981
Cr-UBC28	R2		30.1824	0.0486404	0.644803	1.15173	0.559857	-0.251923								0.0336348
Cr-UBC28	R3		26.3974	0.12742	8.88877	5.59392	1.589	0.201125								0.0954634
Cr-UBC28	B1		28.1699	0.00155784	2.60177	4.24318	0.613166	-0.212422	p-value (B)	0.331258	0.315925	0.931902	1			0.0368374
Cr-UBC28	B2		28.4764	0.217092	2.10374	1.05408	1.9958	0.300117								0.119903
Cr-UBC28	B3		26.2407	0.0319109	9.90848	5.00087	1.98135	0.296961								0.119035
Cr-TUA2	G1		31.1784	0.210408	0.126796	0.767936	0.165113	-0.782218	p-value (G)	1						0.165113
Cr-TUA2	G2		30.9964	0.328493	0.143847	2.07077	0.0694657	-1.15823								0.0694657
Cr-TUA2	G3	*	28.199	0.115781	1	1	1	0							*	1
Cr-TUA2	Y1		29.199	0.0505687	0.500005	3.18738	0.15687	-0.804459	p-value (Y)	0.533987	1					0.15687
Cr-TUA2	Y2		28.0333	0.00564761	1.12169	2.45697	0.456535	-0.340526								0.456535
Cr-TUA2	Y3		27.0241	0.118234	2.25773	1.87907	1.20151	0.0797288								1.20151
Cr-TUA2	R1		25.8936	0.106931	4.9429	3.6408	1.35764	0.132785	p-value (R)	0.214085	0.349294	1				1.35764
Cr-TUA2	R2		28.5883	0.246193	0.76348	1.15173	0.662899	-0.178553								0.662899
Cr-TUA2	R3		26.0023	0.0353581	4.58429	5.59392	0.819512	-0.0864446								0.819512
Cr-TUA2	B1		25.3791	0.0356703	7.06083	4.24318	1.66404	0.221164	p-value (B)	0.225874	0.399366	0.907195	1			1.66404
Cr-TUA2	B2		28.5017	0.143656	0.810693	1.05408	0.769099	-0.114018								0.769099
Cr-TUA2	B3		26.8975	0.153429	2.46474	5.00087	0.492862	-0.307275								0.492862
Cr-GAPC2	G1		28.4443	0.266177	0.562934		ref gene
Cr-GAPC2	G2		26.9274	0.135095	1.61098		ref gene
Cr-GAPC2	G3	*	27.6153	0.198735	1		ref gene
Cr-GAPC2	Y1		27.1131	0.202538	1.41638		ref gene
Cr-GAPC2	Y2		27.1507	0.0108669	1.37997		ref gene
Cr-GAPC2	Y3		27.8418	0.0768593	0.854731		ref gene
Cr-GAPC2	R1		25.8968	0.0391797	3.29099		ref gene
Cr-GAPC2	R2		27.6222	0.0138512	0.995249		ref gene
Cr-GAPC2	R3		25.2938	0.0783236	4.99857		ref gene
Cr-GAPC2	B1		25.9173	0.0498629	3.2445		ref gene
Cr-GAPC2	B2		28.0767	0.0926269	0.726281		ref gene
Cr-GAPC2	B3		25.2743	0.0300445	5.06661		ref gene
Cr-G6PD6	G1		26.5112	0.0445124	1.04759		ref gene
Cr-G6PD6	G2		25.1659	0.0388253	2.6618		ref gene
Cr-G6PD6	G3	*	26.5783	0.186621	1		ref gene
Cr-G6PD6	Y1		23.7357	0.130223	7.17274		ref gene
Cr-G6PD6	Y2		24.4491	0.0539917	4.37452		ref gene
Cr-G6PD6	Y3		24.5318	0.0892337	4.13103		ref gene
Cr-G6PD6	R1		24.5683	0.164467	4.02779		ref gene
Cr-G6PD6	R2		26.1638	0.18473	1.33281		ref gene
Cr-G6PD6	R3		23.9321	0.206559	6.26018		ref gene
Cr-G6PD6	B1		24.106	0.163849	5.54926		ref gene
Cr-G6PD6	B2		25.9649	0.0480153	1.52983		ref gene
Cr-G6PD6	B3		24.2749	0.11995	4.93598		ref gene
Cr-EF1a	G1		28.0451	0.00253571	0.572317	0.767936	0.745266	-0.127689	p-value (G)	1						0.745266
Cr-EF1a	G2		27.4466	0.135468	0.866599	2.07077	0.418491	-0.378314								0.418491
Cr-EF1a	G3	*	27.24	0.133191	1	1	1	0							*	1
Cr-EF1a	Y1		26.2845	0.165078	1.93924	3.18738	0.608413	-0.215802	p-value (Y)	0.540166	1					0.608413
Cr-EF1a	Y2		25.9212	0.0898115	2.49454	2.45697	1.01529	0.0065909								1.01529
Cr-EF1a	Y3		29.4842	0.0782048	0.211069	1.87907	0.112326	-0.949519								0.112326
Cr-EF1a	R1		26.363	0.0550618	1.83655	3.6408	0.504437	-0.297193	p-value (R)	0.297202	0.915967	1				0.504437
Cr-EF1a	R2		28.8634	0.0205403	0.324559	1.15173	0.281801	-0.550057								0.281801
Cr-EF1a	R3		25.4347	0.113745	3.49494	5.59392	0.624774	-0.204277								0.624774
Cr-EF1a	B1		25.3973	0.0323154	3.58668	4.24318	0.845282	-0.0729983	p-value (B)	0.392007	0.340327	0.0847351	1			0.845282
Cr-EF1a	B2		26.6353	0.0157654	1.52063	1.05408	1.44262	0.159151								1.44262
Cr-EF1a	B3		25.473	0.103084	3.40356	5.00087	0.680594	-0.167112								0.680594
Cr-XTH-1	G1		37.9574		0.0213416	0.767936	0.0277909	-1.5561	p-value (G)	1						0.0277909
Cr-XTH-1	G2		37.9574		0.0213416	2.07077	0.0103061	-1.9869								0.0103061
Cr-XTH-1	G3	*	32.4072	0.203046	1	1	1	0							*	1
Cr-XTH-1	Y1		27.3663	0.0901096	32.9215	3.18738	10.3287	1.01405	p-value (Y)	0.0485561	1					10.3287
Cr-XTH-1	Y2		27.315	0.0551036	34.1117	2.45697	13.8836	1.1425								13.8836
Cr-XTH-1	Y3		26.3194	0.0295538	68.0185	1.87907	36.1979	1.55868								36.1979
Cr-XTH-1	R1		29.2134	0.00209715	9.15041	3.6408	2.5133	0.400244	p-value (R)	0.395124	0.167376	1				2.5133
Cr-XTH-1	R2		37.9574	0.0548632	0.0213416	1.15173	0.0185301	-1.73212								0.0185301
Cr-XTH-1	R3		28.2646	0.0507336	17.6625	5.59392	3.15744	0.499335								3.15744
Cr-XTH-1	B1		33.6492	0.106041	0.422801	4.24318	0.0996425	-1.00156	p-value (B)	0.381402	0.0132255	0.80707	1			0.0996425
Cr-XTH-1	B2		33.9662	0	0.339401	1.05408	0.321987	-0.492162								0.321987
Cr-XTH-1	B3		30.0006	0.0621305	5.30227	5.00087	1.06027	0.0254165								1.06027
Cr-PX-2	G1		28.0629	0.0217619	127.091	0.767936	165.497	2.21879	p-value (G)	1					*	1
Cr-PX-2	G2		35.0526	0.174023	1	2.07077	0.482912	-0.316132								0.00291796
Cr-PX-2	G3	*	35.0526		1	1	1	0								0.00604242
Cr-PX-2	Y1		30.6693	0.0910292	20.8698	3.18738	6.54765	0.816086	p-value (Y)	0.959833	1					0.0395637
Cr-PX-2	Y2		28.7226	0.103961	80.4519	2.45697	32.7443	1.51514								0.197855
Cr-PX-2	Y3		35.0526		1	1.87907	0.532177	-0.273944								0.00321564
Cr-PX-2	R1		24.8331	0.0793045	1192.27	3.6408	327.474	2.51518	p-value (R)	0.157039	0.0675471	1				1.97874
Cr-PX-2	R2		28.7632	0.0552869	78.2186	1.15173	67.9141	1.83196								0.410366
Cr-PX-2	R3		23.7183	0.0752795	2581.99	5.59392	461.571	2.66424								2.78901
Cr-PX-2	B1		22.1724	0.0197542	7539.07	4.24318	1776.75	3.24963	p-value (B)	0.0891878	0.0388024	0.0847044	1			10.7359
Cr-PX-2	B2		24.6013	0.071997	1400.11	1.05408	1328.27	3.12329								8.02598
Cr-PX-2	B3		23.2428	0.0177022	3590.04	5.00087	717.882	2.85605								4.33775
										p-value (ST-N)	p-value (ST)	p-value (ST-LP)			control	Normalized expression level (Fig. 5)
G6PD	ST-N1	*	22.0219	0.177047	1		ref gene
G6PD	ST-N2		21.3227	0.144955	1.62354		ref gene
G6PD	ST-N3		21.9666	0.221053	1.03905		ref gene
G6PD	ST1		25.0124	0.0753542	0.125825		ref gene
G6PD	ST2		24.1646	0.0963102	0.226451		ref gene
G6PD	ST3		25.9255	0.240925	0.0668197		ref gene
G6PD	ST-LP1		22.7584	0.087675	0.600202		ref gene
G6PD	ST-LP2		23.4876	0.0106904	0.362063		ref gene
G6PD	ST-LP3		24.5653	0.0312633	0.17154		ref gene
GAPDH	ST-N1	*	24.3845	0.058885	1		ref gene
GAPDH	ST-N2		23.2729	0.0495892	2.16078		ref gene
GAPDH	ST-N3		23.4333	0.0342451	1.93343		ref gene
GAPDH	ST1		26.7446	0.00153529	0.194774		ref gene
GAPDH	ST2		26.2259	0.116696	0.27905		ref gene
GAPDH	ST3		27.3263	0.0374236	0.130141		ref gene
GAPDH	ST-LP1		27.0469	0.0993484	0.157954		ref gene
GAPDH	ST-LP2		24.8387	0.00671428	0.729893		ref gene
GAPDH	ST-LP3		25.3229	0.0572705	0.521805		ref gene
Cr-ER5	ST-N1	*	23.1301	0.257605	1	1	1	0	p-value (ST-N)	1					*	1
Cr-ER5	ST-N2		22.3778	0.0682927	1.68453	1.873	0.899374	-0.0460595								0.899374
Cr-ER5	ST-N3		22.7121	0.0499007	1.33611	1.41737	0.942671	-0.02564								0.942671
Cr-ER5	ST1		24.0281	0.159714	0.536643	0.156548	3.42797	0.535037	p-value (ST)	0.0295569	1					3.42797
Cr-ER5	ST2		23.779	0.542651	0.637763	0.251379	2.53706	0.404331								2.53706
Cr-ER5	ST3		25.6786	0.203025	0.170937	0.0932522	1.83306	0.263176								1.83306
Cr-ER5	ST-LP1		25.3428	0	0.215722	0.307903	0.700619	-0.154518	p-value (ST-LP)	0.278398	0.0122312	1				0.700619
Cr-ER5	ST-LP2		24.1454	0.620396	0.494707	0.514069	0.962335	-0.0166735								0.962335
Cr-ER5	ST-LP3		25.1226	0	0.251309	0.299183	0.839985	-0.0757284								0.839985
Cr-JAZ2	ST-N1	*	26.6221	0.06228	1	1	1	0	p-value (ST-N)	1						0.526187
Cr-JAZ2	ST-N2		27.0678	0.0786941	0.734208	1.873	0.391996	-0.406718								0.206264
Cr-JAZ2	ST-N3		25.1925	0.0100798	2.69366	1.41737	1.90046	0.27886							*	1
Cr-JAZ2	ST1		27.5119	0.0355401	0.539695	0.156548	3.44746	0.5375	p-value (ST)	0.128488	1					1.81401
Cr-JAZ2	ST2		27.0126	0.00387067	0.762838	0.251379	3.03462	0.482104								1.59678
Cr-JAZ2	ST3		29.1814	0.0055611	0.169656	0.0932522	1.81933	0.259911								0.957307
Cr-JAZ2	ST-LP1		29.3257	0.00843651	0.153503	0.307903	0.498543	-0.302297	p-value (ST-LP)	0.560993	0.00767729	1				0.262327
Cr-JAZ2	ST-LP2		28.398	0.0199279	0.292005	0.514069	0.568026	-0.245632								0.298888
Cr-JAZ2	ST-LP3		28.3983	0.028664	0.291956	0.299183	0.975844	-0.0106194								0.513477

## Sheet: qPCR primers
Gene	Forward primer (5`→3`)	Reverse primer (5`→3`)	Amplicon size (bp)	qPCR efficiency (%)	R^2
Cr-UBC28	CGGGCAGTGGTTTCATACTT	GGAGCATTTGCCTTGACATT	172	98.5	0.997
Cr-TUA2	ATGCGCTGTTGGTTATCTCC	TTTCCTCTTATGCCCCTGTG	81	100.3	0.996
Cr-GAPC2	CCTCTGGGTTTCTGATTCCA	TTGGAAGGATCGGAAGATTG	224	98.9	0.998
Cr-G6PD6	AAGGCAGGAAAAGCACTGAA	ACATTTCCAGTCCAGGTTGC	175	100	0.999
Cr-EF1a	CAGTCCAGGTTGGTTGACCT	GGGATACAGCCCTGACAAGA	87	102.1	0.995
Cr-XTH-1*	CACTTCCAACACTGGGTCCT	AATCCGCCCAAAGAGGTACT	226	99	0.993
Cr-PX-2*	ACCCACCAATGTGACCATTT	CTTGGGAGAGGAGATGCAAG	141	100.2	0.999
Cr-ER5	GTCCCAATCTCTGCCAATGT	CTCAAGGCGAAGGACAAAAC	96	101.7	1
Cr-JAZ2	AGTCATCACATTGGCAGCAG	CCAAAGAAGATGCGGCTAAG	200	101.5	0.995
*Primer sequences for Cr-XTH-1 and Cr-PX-2 were the same as used in Olsen et al. 2016.
